# Supplementary material for: New earwigs in mid-Cretaceous amber from Myanmar (Dermaptera, Neodermaptera)
Source: Zookeys. 2011 Sep 24;(130):137–52. doi: 10.3897/zookeys.130.1293 (PMC3260755; doi:10.3897/zookeys.130.1293)
Supplement: XML Treatment for Astreptolabidinae [file zookeys.130.1293-treatment1.xml]

<!DOCTYPE tp:taxon-treatment
  PUBLIC "-//TaxonX//DTD Taxonomic Treatment Publishing DTD v0 20100105//EN" "tax-treatment-NSO.dtd">
<tp:taxon-treatment xmlns:tp="http://www.plazi.org/taxpub"><tp:treatment-meta><mixed-citation publication-type="journal"><person-group><name><surname>Engel</surname><given-names>Michael S.</given-names></name></person-group><article-title>New earwigs in mid-Cretaceous amber from Myanmar (Dermaptera, Neodermaptera)</article-title><source>Zookeys</source><day>24</day><month>9</month><year>2011</year><volume>2011</volume><issue>130</issue><fpage>137</fpage><lpage>152</lpage><pub-id pub-id-type="doi">10.3897/zookeys.130.1293</pub-id></mixed-citation></tp:treatment-meta><tp:nomenclature><tp:taxon-name>
                        	<tp:taxon-name-part taxon-name-part-type="subfamily">Astreptolabidinae</tp:taxon-name-part>
                        	<object-id xmlns:xlink="http://www.w3.org/1999/xlink" xlink:type="simple">urn:lsid:zoobank.org:act:FF43BCB1-914D-48DC-9EE6-BA1331525633</object-id>
                        	<object-id xmlns:xlink="http://www.w3.org/1999/xlink" xlink:type="simple">http://species-id.net/wiki/Astreptolabidinae</object-id>
                        </tp:taxon-name><tp:taxon-authority>Engel</tp:taxon-authority><tp:taxon-status xmlns:xlink="http://www.w3.org/1999/xlink" xlink:type="simple">subfam. n.</tp:taxon-status></tp:nomenclature><tp:treatment-sec sec-type="Type genus"><title>Type genus.</title><p><italic><tp:taxon-name>Astreptolabis</tp:taxon-name></italic> Engel, gen. n.</p></tp:treatment-sec><tp:treatment-sec sec-type="Diagnosis"><title>Diagnosis.</title><p>Female: Minute earwigs (ca. 3.5 mm in length); somewhat dorsoventrally compressed; densely setose, but not chaetulose; integument dull and matt. Head prognathous, broad, slightly broader than anterior border of pronotum (<xref ref-type="fig" rid="F1">Fig. 1</xref>), apparently tumid, posterolateral corners gently curved, posterior border straight; compound eyes well developed, prominent, separated from posterior border of head by slightly less than compound eye length, setose; ocelli absent; antenna with at least 14 antennomeres (an unusually small number for basal <tp:taxon-name>Neodermaptera</tp:taxon-name> and likely autapomorphic for this subfamily), scape stout, pedicel longer than wide, flagellomeres longer than wide, progressively more elongate from flagellomere II–X, with X–IV subequal in size. Pronotum exceptionally large (<xref ref-type="fig" rid="F1">Fig. 1</xref>), anterior margin relatively straight, posterior border gently convex, lateral borders slightly divergent in anterior half, flared and convex in posterior half, posteriorly broader than head, all borders ecarinate. Tegmina present, without venation, symmetrical, elongate, outer margins convex, apex gently curved and tapering to midline (not truncate), covering first four abdominal segments (<xref ref-type="fig" rid="F1">Fig. 1</xref>); hind wings present, with squama slightly exposed from under tegmina. Femora apparently not carinulate; tarsi trimerous, second tarsomere shortest, not extending beneath base of third tarsomere; pretarsal ungues simple; arolium absent. Abdomen slender, elongate (eight visible segments, typical for females), lateral margins parallel-sided, most segments only slightly wider than long, apicalmost segment with straight apical margin, without tubercles. Cerci symmetrical, slightly longer than apicalmost three abdominal segments, straight, tubular, gently tapering to acute apex, densely covered in microtrichia, without tubercles, dentition, or serrations, broadly separated at base (<xref ref-type="fig" rid="F1">Fig. 1</xref>); pygidium not evident; valvulae not exposed at abdominal apex.</p><p>Male: Unknown.</p><fig id="F1" position="float" orientation="portrait"><label>Figure 1.</label><caption><p>Dorsal aspect photomicrograph of holotype female of <italic><tp:taxon-name>Astreptolabis ethirosomatia</tp:taxon-name></italic> gen. et sp. n. (AMNH Bu-FB20). In this orientation the head is slightly dipped forward making the postocular area appear minutely foreshortened relative to the compound eyes.</p></caption><graphic xmlns:xlink="http://www.w3.org/1999/xlink" xlink:href="ZooKeys-130-137-g001.jpg" position="float" orientation="portrait" xlink:type="simple"/></fig></tp:treatment-sec></tp:taxon-treatment>
