# Supplementary material for: New earwigs in mid-Cretaceous amber from Myanmar (Dermaptera, Neodermaptera)
Source: Zookeys. 2011 Sep 24;(130):137–52. doi: 10.3897/zookeys.130.1293 (PMC3260755; doi:10.3897/zookeys.130.1293)
Supplement: XML Treatment for Astreptolabis [file zookeys.130.1293-treatment2.xml]

<!DOCTYPE tp:taxon-treatment
  PUBLIC "-//TaxonX//DTD Taxonomic Treatment Publishing DTD v0 20100105//EN" "tax-treatment-NSO.dtd">
<tp:taxon-treatment xmlns:tp="http://www.plazi.org/taxpub"><tp:treatment-meta><mixed-citation publication-type="journal"><person-group><name><surname>Engel</surname><given-names>Michael S.</given-names></name></person-group><article-title>New earwigs in mid-Cretaceous amber from Myanmar (Dermaptera, Neodermaptera)</article-title><source>Zookeys</source><day>24</day><month>9</month><year>2011</year><volume>2011</volume><issue>130</issue><fpage>137</fpage><lpage>152</lpage><pub-id pub-id-type="doi">10.3897/zookeys.130.1293</pub-id></mixed-citation></tp:treatment-meta><tp:nomenclature><tp:taxon-name>
                        	<tp:taxon-name-part taxon-name-part-type="genus">Astreptolabis</tp:taxon-name-part>
                        	<object-id xmlns:xlink="http://www.w3.org/1999/xlink" xlink:type="simple">urn:lsid:zoobank.org:act:D1E57007-13A3-45BD-B732-D77235E57FF8</object-id>
                        <object-id xmlns:xlink="http://www.w3.org/1999/xlink" xlink:type="simple">http://species-id.net/wiki/Astreptolabis</object-id>
                        </tp:taxon-name><tp:taxon-authority>Engel</tp:taxon-authority><tp:taxon-status xmlns:xlink="http://www.w3.org/1999/xlink" xlink:type="simple">gen. n.</tp:taxon-status></tp:nomenclature><tp:treatment-sec sec-type="Type species"><title>Type species.</title><p><italic><tp:taxon-name>Astreptolabis ethirosomatia</tp:taxon-name></italic> Engel, sp. n.</p></tp:treatment-sec><tp:treatment-sec sec-type="Diagnosis"><title>Diagnosis.</title><p>As for the subfamily (<italic>vide supra</italic>).</p></tp:treatment-sec><tp:treatment-sec sec-type="Etymology"><title>Etymology.</title><p>The new genus-group name is a combination of the Greek words <italic>astreptos</italic> (meaning, “not curved”) and <italic>labis</italic> (meaning, “forceps”). The name is feminine.</p></tp:treatment-sec></tp:taxon-treatment>
