# Supplementary material for: New earwigs in mid-Cretaceous amber from Myanmar (Dermaptera, Neodermaptera)
Source: Zookeys. 2011 Sep 24;(130):137–52. doi: 10.3897/zookeys.130.1293 (PMC3260755; doi:10.3897/zookeys.130.1293)
Supplement: XML Treatment for Astreptolabis ethirosomatia [file zookeys.130.1293-treatment3.xml]

<!DOCTYPE tp:taxon-treatment
  PUBLIC "-//TaxonX//DTD Taxonomic Treatment Publishing DTD v0 20100105//EN" "tax-treatment-NSO.dtd">
<tp:taxon-treatment xmlns:tp="http://www.plazi.org/taxpub"><tp:treatment-meta><mixed-citation publication-type="journal"><person-group><name><surname>Engel</surname><given-names>Michael S.</given-names></name></person-group><article-title>New earwigs in mid-Cretaceous amber from Myanmar (Dermaptera, Neodermaptera)</article-title><source>Zookeys</source><day>24</day><month>9</month><year>2011</year><volume>2011</volume><issue>130</issue><fpage>137</fpage><lpage>152</lpage><pub-id pub-id-type="doi">10.3897/zookeys.130.1293</pub-id></mixed-citation></tp:treatment-meta><tp:nomenclature><tp:taxon-name>
                        	<tp:taxon-name-part taxon-name-part-type="genus">Astreptolabis</tp:taxon-name-part>
                        	<tp:taxon-name-part taxon-name-part-type="species">ethirosomatia</tp:taxon-name-part>
                        	<object-id xmlns:xlink="http://www.w3.org/1999/xlink" xlink:type="simple">urn:lsid:zoobank.org:act:EEF799CF-0A18-420D-B228-58E3CC0851E0</object-id>
                        <object-id xmlns:xlink="http://www.w3.org/1999/xlink" xlink:type="simple">http://species-id.net/wiki/Astreptolabis_ethirosomatia</object-id>
                        </tp:taxon-name><tp:taxon-authority>Engel</tp:taxon-authority><tp:taxon-status xmlns:xlink="http://www.w3.org/1999/xlink" xlink:type="simple">sp. n.</tp:taxon-status><xref ref-type="fig" rid="F1">Fig. 1</xref></tp:nomenclature><tp:treatment-sec sec-type="Holotype"><title>Holotype.</title><p>AMNH Bu-FB20; adult female; amber, mid-Cretaceous, Myanmar: Kachin State (nr. Myitkyina), ex coll. Federico Berlöcher; deposited in the Division of Invertebrate Zoology (Entomology), American Museum of Natural History, New York.</p></tp:treatment-sec><tp:treatment-sec sec-type="Diagnosis"><title>Diagnosis.</title><p>As for the genus (<italic>vide supra</italic>).</p></tp:treatment-sec><tp:treatment-sec sec-type="Description"><title>Description.</title><p>As for the subfamily and genus, with the following additions: Female: Total length as preserved (including cerci) ca. 3.5 mm; head medial length from clypeal apex to posterior border 0.38 mm, maximum width (across level of compound eyes) 0.56 mm; compound eye length 0.13 mm; length of head behind compound eye 0.11 mm. Pronotum medial length 0.45 mm, anterior width 0.47 mm, posterior width 0.70 mm; tegmen length 1.21 mm, maximum width 0.49 mm. Abdominal length as preserved (excluding cerci) 1.65 mm, maximum width 0.44 mm; cercal forceps length 0.65 mm, basal width 0.05 mm, separation between bases 0.12 mm. Integument as preserved apparently brown to dark brown, impunctate, dull, matt throughout. Legs without spines or bristle-like setae. Setae of body short and dense except more elongate setae posterolaterally on abdominal terga (<xref ref-type="fig" rid="F1">Fig. 1</xref>).</p><p>Male: Unknown.</p></tp:treatment-sec><tp:treatment-sec sec-type="Etymology"><title>Etymology.</title><p>The specific epithet is a combination of the Greek words <italic>etheira</italic> (meaning, “hairy”) and <italic>somation</italic> (diminutive form of the word for, “body”).</p></tp:treatment-sec><tp:treatment-sec><!--Section generated to contain objects referenced in tp:taxon-treatment.--><fig id="F1" position="float" orientation="portrait"><label>Figure 1.</label><caption><p>Dorsal aspect photomicrograph of holotype female of <italic><tp:taxon-name>Astreptolabis ethirosomatia</tp:taxon-name></italic> gen. et sp. n. (AMNH Bu-FB20). In this orientation the head is slightly dipped forward making the postocular area appear minutely foreshortened relative to the compound eyes.</p></caption><graphic xmlns:xlink="http://www.w3.org/1999/xlink" xlink:href="ZooKeys-130-137-g001.jpg" position="float" orientation="portrait" xlink:type="simple"/></fig></tp:treatment-sec></tp:taxon-treatment>
