# Supplementary material for: New earwigs in mid-Cretaceous amber from Myanmar (Dermaptera, Neodermaptera)
Source: Zookeys. 2011 Sep 24;(130):137–52. doi: 10.3897/zookeys.130.1293 (PMC3260755; doi:10.3897/zookeys.130.1293)
Supplement: XML Treatment for Tytthodiplatys [file zookeys.130.1293-treatment4.xml]

<!DOCTYPE tp:taxon-treatment
  PUBLIC "-//TaxonX//DTD Taxonomic Treatment Publishing DTD v0 20100105//EN" "tax-treatment-NSO.dtd">
<tp:taxon-treatment xmlns:tp="http://www.plazi.org/taxpub"><tp:treatment-meta><mixed-citation publication-type="journal"><person-group><name><surname>Engel</surname><given-names>Michael S.</given-names></name></person-group><article-title>New earwigs in mid-Cretaceous amber from Myanmar (Dermaptera, Neodermaptera)</article-title><source>Zookeys</source><day>24</day><month>9</month><year>2011</year><volume>2011</volume><issue>130</issue><fpage>137</fpage><lpage>152</lpage><pub-id pub-id-type="doi">10.3897/zookeys.130.1293</pub-id></mixed-citation></tp:treatment-meta><tp:nomenclature><tp:taxon-name>
                        	<tp:taxon-name-part taxon-name-part-type="genus">Tytthodiplatys</tp:taxon-name-part>
                        	<object-id xmlns:xlink="http://www.w3.org/1999/xlink" xlink:type="simple">urn:lsid:zoobank.org:act:F81ABA76-CE78-4616-BE31-01FB81CE0DDE</object-id>
                        <object-id xmlns:xlink="http://www.w3.org/1999/xlink" xlink:type="simple">http://species-id.net/wiki/Tytthodiplatys</object-id>
                        </tp:taxon-name><tp:taxon-authority>Engel</tp:taxon-authority><tp:taxon-status xmlns:xlink="http://www.w3.org/1999/xlink" xlink:type="simple">gen. n.</tp:taxon-status></tp:nomenclature><tp:treatment-sec sec-type="Type species"><title>Type species.</title><p><italic><tp:taxon-name>Tytthodiplatys mecynocercus</tp:taxon-name></italic> Engel, sp. n.</p></tp:treatment-sec><tp:treatment-sec sec-type="Diagnosis"><title>Diagnosis.</title><p>Minute earwigs (ca. 1.9 mm in length excluding cerci), with eight antennomeres (groundplan condition for first instars of <tp:taxon-name>Neodermaptera</tp:taxon-name>). Body do<!--PageBreak-->rsoventrally compressed (<xref ref-type="fig" rid="F2">Fig. 2</xref>), with sparsely scattered setae, not chaetulose; integument dull and matt. Head prognathous, slightly broader than long (estimated as direct dorsal view of specimen not possible: <xref ref-type="fig" rid="F2">Fig. 2</xref>), somewhat tumid, posterior angles rounded, posterior border relatively straight, rounded (not truncate or concave); compound eyes well developed, somewhat prominent, separated from posterior border of <!--PageBreak-->head by slightly more than compound eye diameter; ocelli absent; antenna with eight articles, scape relatively slender, pedicel short, subquadrate, very slightly wider than long, meriston longer than other flagellomeres; mouthparts typical for <tp:taxon-name>Dermaptera</tp:taxon-name> (e.g., <xref ref-type="bibr" rid="B56">Waller et al. 1996</xref>). Pronotum and mesonotum roughly subquadrate, slightly narrower than head, with anterior and posterior angles acutely rounded, lateral borders weakly convex, all borders ecarinate; pronotal median longitudinal furrow (= sutura pronotalis longitudinalis) not evident; metanotum broader than maximum length, anterior border straight, lateral borders ecarinate and diverging posteriorly, posterior border broadly concave. Legs not greatly elongate; procoxae apparently near posterior border of prosternum; femora not carinulate or compressed; tibiae relatively short, about as long as tarsi; tarsi trimerous, second tarsomere greatly shortened, not widened apically, scarcely extending apically beneath third tarsomere; pretarsal ungues simple, arolium absent. Abdominal terga sculptured as on thoracic nota; segments transverse, apicalmost segment much smaller than penultimate segment; cerci greatly elongate, about as long as combined lengths of abdomen and thorax, filamentous, annulated (as in nymphs of <tp:taxon-name>Diplatyidae</tp:taxon-name> and <tp:taxon-name>Karschiellidae</tp:taxon-name>) (<xref ref-type="fig" rid="F2">Fig. 2</xref>), with bases broadly separated.</p><fig id="F2" position="float" orientation="portrait"><label>Figure 2.</label><caption><p>Photomicrograph of holotype nymph of <italic><tp:taxon-name>Tytthodiplatys mecynocercus</tp:taxon-name></italic> gen. et sp. n. (AMNH Bu-FB75) (arrows indicate most easily discernible cercomere joints).</p></caption><graphic xmlns:xlink="http://www.w3.org/1999/xlink" xlink:href="ZooKeys-130-137-g002.jpg" position="float" orientation="portrait" xlink:type="simple"/></fig></tp:treatment-sec><tp:treatment-sec sec-type="Etymology"><title>Etymology.</title><p>The new genus-group name is a combination of the Greek word <italic>tytthos</italic>, meaning “small” or “young”, and <italic><tp:taxon-name>Diplatys</tp:taxon-name></italic>, type genus of the family (itself a combination of the Greek words <italic>di</italic> and <italic>platys</italic>, meaning “two” and “broad”, respectively). The name is masculine.</p></tp:treatment-sec><ref-list><ref id="B56"><mixed-citation xmlns:xlink="http://www.w3.org/1999/xlink" xlink:type="simple"><person-group><name name-style="western"><surname>Waller</surname><given-names>A</given-names></name><name name-style="western"><surname>Caussanel</surname><given-names>C</given-names></name><name name-style="western"><surname>Jamet</surname><given-names>C</given-names></name></person-group> (<year>1996</year>)<article-title> Variation morphologique des pièces buccales chez quelques Dermaptères.</article-title> <source>Bulletin de la Société Entomologique de France </source> <volume>101</volume> (<issue>5</issue>): <fpage>523</fpage>-<lpage>533</lpage>.</mixed-citation></ref></ref-list></tp:taxon-treatment>
