# Supplementary material for: New earwigs in mid-Cretaceous amber from Myanmar (Dermaptera, Neodermaptera)
Source: Zookeys. 2011 Sep 24;(130):137–52. doi: 10.3897/zookeys.130.1293 (PMC3260755; doi:10.3897/zookeys.130.1293)
Supplement: XML Treatment for Tytthodiplatys mecynocercus [file zookeys.130.1293-treatment5.xml]

<!DOCTYPE tp:taxon-treatment
  PUBLIC "-//TaxonX//DTD Taxonomic Treatment Publishing DTD v0 20100105//EN" "tax-treatment-NSO.dtd">
<tp:taxon-treatment xmlns:tp="http://www.plazi.org/taxpub"><tp:treatment-meta><mixed-citation publication-type="journal"><person-group><name><surname>Engel</surname><given-names>Michael S.</given-names></name></person-group><article-title>New earwigs in mid-Cretaceous amber from Myanmar (Dermaptera, Neodermaptera)</article-title><source>Zookeys</source><day>24</day><month>9</month><year>2011</year><volume>2011</volume><issue>130</issue><fpage>137</fpage><lpage>152</lpage><pub-id pub-id-type="doi">10.3897/zookeys.130.1293</pub-id></mixed-citation></tp:treatment-meta><tp:nomenclature><tp:taxon-name>
                            <tp:taxon-name-part taxon-name-part-type="genus">Tytthodiplatys</tp:taxon-name-part>
                            <tp:taxon-name-part taxon-name-part-type="species">mecynocercus</tp:taxon-name-part>
                            <object-id xmlns:xlink="http://www.w3.org/1999/xlink" xlink:type="simple">urn:lsid:zoobank.org:act:C49383C4-8C91-49BE-ADDA-06B45D854AAE</object-id>
                        <object-id xmlns:xlink="http://www.w3.org/1999/xlink" xlink:type="simple">http://species-id.net/wiki/Tytthodiplatys_mecynocercus</object-id>
                        </tp:taxon-name><tp:taxon-authority>Engel</tp:taxon-authority><tp:taxon-status xmlns:xlink="http://www.w3.org/1999/xlink" xlink:type="simple">sp. n.</tp:taxon-status><xref ref-type="fig" rid="F2">Fig. 2</xref></tp:nomenclature><tp:treatment-sec sec-type="Holotype"><title>Holotype.</title><p>AMNH Bu-FB75; female nymph (first instar); amber, mid-Cretaceous, Myanmar: Kachin State (nr. Myitkyina), ex coll. Federico Berlöcher; deposited in the Division of Invertebrate Zoology (Entomology), American Museum of Natural History, New York.</p></tp:treatment-sec><tp:treatment-sec sec-type="Diagnosis"><title>Diagnosis.</title><p>As for the genus (<italic>vide supra</italic>).</p></tp:treatment-sec><tp:treatment-sec sec-type="Description"><title>Description.</title><p>As for the genus with the following minor additions: First-instar nymph: Total length as preserved (including cerci) ca. 1.9 mm; head medial length from clypeal apex to posterior border 0.46 mm; compound eye length 0.08 mm; length of head behind compound eye 0.10 mm. Pronotum medial length 0.25 mm; mesonotum medial length 0.22 mm; metanotum medial length 0.12 mm. Abdominal length as preserved (excluding cerci) 0.83 mm; cerci length 1.58 mm. Integument as preserved apparently brown, impunctate, strongly imbricate, dull, matt throughout. Legs without spines or bristle-like setae except for a few stiff setae on dorsal surface of profemora. Cerci separated at base by about cercal basal width. Setae of body sparse, where present setae stiff and erect to suberect, particularly those apicolaterally on abdominal terga; cerci with numerous, elongate, stiff, erect setae scattered along cercomeres.<!--PageBreak--></p></tp:treatment-sec><tp:treatment-sec sec-type="Etymology"><title>Etymology.</title><p>The specific epithet is a combination of the Greek words <italic>mekyno</italic> (meaning, “prolong”) and <italic>kerkos</italic> (meaning, “tail”).</p></tp:treatment-sec><tp:treatment-sec><!--Section generated to contain objects referenced in tp:taxon-treatment.--><fig id="F2" position="float" orientation="portrait"><label>Figure 2.</label><caption><p>Photomicrograph of holotype nymph of <italic><tp:taxon-name>Tytthodiplatys mecynocercus</tp:taxon-name></italic> gen. et sp. n. (AMNH Bu-FB75) (arrows indicate most easily discernible cercomere joints).</p></caption><graphic xmlns:xlink="http://www.w3.org/1999/xlink" xlink:href="ZooKeys-130-137-g002.jpg" position="float" orientation="portrait" xlink:type="simple"/></fig></tp:treatment-sec></tp:taxon-treatment>
